# Supplementary material for: Detection of SARS-CoV-2 Nucleocapsid, Spike, and Neutralizing Antibodies in Vaccinated Japanese
Source: Viruses. 2022 May 5;14(5):965. doi: 10.3390/v14050965 (PMC9144302; doi:10.3390/v14050965)
Supplement: Supplementary file 1 [file viruses-14-00965-s001.zip]

Archive with 1 entries (1 files):
- supplementary-viruses-1651220.pdf
